# Supplementary material for: The differential assimilation of nitrogen fertilizer compounds by soil microorganisms
Source: FEMS Microbiol Lett. 2024 Jun 7;371:fnae041. doi: 10.1093/femsle/fnae041 (PMC11223579; doi:10.1093/femsle/fnae041)
Supplement: fnae041_Supplemental_Files [file fnae041_supplemental_files.zip]

Archive with 4 entries (4 files):
- S.Fig.1.tif
- S.Fig.2.tif
- S.Fig.3.pdf
- Supplementary Information_FEMS_Revised_woTC.docx
